# Supplementary material for: Structural basis for substrate gripping and translocation by the ClpB AAA+ disaggregase
Source: Nat Commun. 2019 Jun 3;10:2393. doi: 10.1038/s41467-019-10150-y (PMC6546751; doi:10.1038/s41467-019-10150-y)
Supplement: Supplementary file 6 — Source Data [file 41467_2019_10150_MOESM6_ESM.xlsx]

## Sheet: Fig 1a
	ATPase	Buffer		Casein
	replicates	Trial1	Trial2	Trial1	Trial2
	ClpB WT	7.63126	6.18838	16.9619	16.1283
	ClpB K476C	9.57114	14.1723	78.7174	90.4209
	Luciferase Reac	ATP				ATPgS				DnaKJE+ATP				DnaKJE+ATPgS
		Trial 1:read1	Trial 1:read2	Trial 2:read1	Trial 2:read2	Trial 1:read1	Trial 1:read2	Trial 2:read1	Trial 2:read2	Trial 1:read1	Trial 1:read2	Trial 2:read1	Trial 2:read2	Trial 1:read1	Trial 1:read2	Trial 2:read1	Trial 2:read2
	No ClpB	12	12	31	34	1	19	22	6	38250	51424	30693	32608	19	28	18	27
	WT	27	28	35	52	18	34	37	42	1239838	1387589	1079204	1246873	24	34	27	24
	K476C	4397	5377	3896	4227	23	21	52	34	1558265	1737495	1440462	1500166	58	39	48	43

## Sheet: Fig 2f
		Luciferase reac	KJE+ARS
			trial 1	trial 2
		No ClpB	2.55	3.12
		WT	100	100
		K250E	27.95	21.93
		E254K	37.79	41.47
		R252E	10.83	11.95
		E256R	12.35	10.81

## Sheet: Fig 3e
		Luciferase reac	KJE+ARS
			trial 1	trial 2
		No ClpB	2.55	3.12
		WT	100	100
		E639K	49.26	27.34
		K640A	72.23	75.8
		K640E	41.24	39.41
		H641A	53.81	63.77
		H641E	58.8	53.48

## Sheet: Supp. Fig. 1d
				[ClpB] in mM	WT+ATPS			K476C+ATPS
					Mean	SD	N	Mean	SD	N
				0	0	0	2	0	0	2
				0.005	0	0	2	0	0	2
				0.01	0	0	2	0	0	2
				0.05	24.75	0.25	2	33.75	0.75	2
				0.1	52.25	0.25	2	56	2.5	2
				0.5	89.5	0.5	2	98.5	2.5	2
				1	99	3	2	109.75	0.75	2
				1.5	102.5	1.5	2	113	0.5	2
				2	102.75	0.25	2	109	1	2
				2.5	98.5	1	2	100.75	1.25	2
				5	102	0	2	111.25	0.75	2

## Sheet: Supp. Fig S2b
					WT+ATPgS			K250E+ATPgS			R252E+ATPgS			E254K+ATPgS			E256R+ATPgS
				[ClpB] in mM	Mean	SD	N	Mean	SD	N	Mean	SD	N	Mean	SD	N	Mean	SD	N
				0	0	0	3	0	0	2	0	0	2	0	0	2	0	0	2
				0.005	0	0	3	0	0	2	0	0	2	2.30769	0.38462	2	1.53846	0.38462	2
				0.01	4.03846	4.03846	3	4.41176	0	2	4.16667	0.2451	2	4.61538	1.92308	2	6.92308	0.76923	2
				0.05	32.517	8.25226	3	11.5196	1.22549	2	6.12745	0.73529	2	15.3846	0.76923	2	15.3846	3.07692	2
				0.1	53.1127	1.88725	3	8.57843	0.73529	2	2.20588	1.22549	2	16.7308	0.96154	2	15.1923	2.11538	2
				0.5	87.5264	0.218703	3	18.6275	0.4902	2	3.92157	1.47059	2	36.7308	0.19231	2	31.7308	2.11538	2
				1	95.6448	1.41403	3	31.6176	5.14706	2	3.18627	3.18627	2	45.9615	0.96154	2
				1.5	99.2836	1.20664	3	35.7843	4.41176	2	3.67647	3.67647	2	56.5385	0	2	45.5769	1.73077	2
				2	99.4061	1.32919	3	37.7451	0.4902	2	13.4804	2.69608	2	61.7308	0.57692	2	49.6154	1.92308	2
				2.5	95.9766	0.592006	3	41.4216	0.2451	2	17.8922	0.2451	2	64.4231	0.19231	2	53.2692	1.73077	2
				5	100	0	2	57.1078	1.71569	2	32.3529	0.98039	2	74.4231	0.57692	2	62.6923	2.30769	2
